# Supplementary material for: The Genus Commiphora: An Overview of Its Traditional Uses, Phytochemistry, Pharmacology, and Quality Control
Source: Pharmaceuticals (Basel). 2024 Nov 12;17(11):1524. doi: 10.3390/ph17111524 (PMC11597752; doi:10.3390/ph17111524)
Supplement: Supplementary file 1 [file pharmaceuticals-17-01524-s001.zip]

Archive with 279 entries (273 files):
- Chemical structure of lignans/
- Chemical structure of lignans/(+)-diayangambin.png
- Chemical structure of lignans/5,5'-tetrahydro-1H,3H-furo[3,4-c]furan-1,4-diylbis[7-(methoxy)-1,3-benzodioxole].png
- Chemical structure of lignans/diasesartemin.png
- Chemical structure of lignans/epi-mukulin.png
- Chemical structure of lignans/erlangerinA.png
- Chemical structure of lignans/erlangerinB.png
- Chemical structure of lignans/erlangerinC.png
- Chemical structure of lignans/erlangerinD.png
- Chemical structure of lignans/sesamin.png
- Chemical structure of lignans/(+)-epi-magnolin.png
- Chemical structure of steroids/
- Chemical structure of steroids/(E)-guggulusterone.png
- Chemical structure of steroids/(Z)-guggulusterone.png
- Chemical structure of steroids/(Z)Δ1,2dehydroguggulsterone.png
- Chemical structure of steroids/16α-hydroxy-4-pregnen-3-one.png
- Chemical structure of steroids/16β-acetyloxy-pregn-4,17(20)-trans-dien-3-one.png
- Chemical structure of steroids/16β-hydroxy-4,17(20)Z-pregnadien-3-one.png
- Chemical structure of steroids/20-acetyloxy-4-pregnene-3,16-dione.png
- Chemical structure of steroids/20R,22R-dihydroxycholest-4-en-3-one.png
- Chemical structure of steroids/20α-hydroxy-4-pregnen-3-one.png
- Chemical structure of steroids/20β-hydroxy-4-pregnen-3-one.png
- Chemical structure of steroids/3α-acetyloxy-5α-pregnan-16-one.png
- Chemical structure of steroids/8β-hydroxypregnene-4,6-diene-3,20-dione.png
- Chemical structure of steroids/dehydroguggulsteroneM.png
- Chemical structure of steroids/guggulsterolY.png
- Chemical structure of steroids/guggulsterolI.png
- Chemical structure of steroids/guggulsterolII.png
- Chemical structure of steroids/guggulsterolIII.png
- Chemical structure of steroids/guggulsterolIV.png
- Chemical structure of steroids/guggulsteroneM.png
- Chemical structure of steroids/pregn-4-ene-3,16-dione.png
- Chemical structure of steroids/progesterone.png
- Chemical structure of steroids/β-epimer.png
- Chemical structure of steroids/β-sitostenone.png
- Chemical structure of steroids/β-sitosterol.png
- Chemical structure of steroids/Δ6,7dehydro-20-hydroxygugglsterone.png
- Diterpene chemical structure/
- Diterpene chemical structure/(1E,3E,6E,10E)-3,7,11-trimethyl-14-(1-methylethyl)cyclotetradeca-1,3,6,10-tetraene.png
- Diterpene chemical structure/(1E,4E,8E)-4,8,14-trimethyl-11-(1-methylethyl)-14-methoxycyclotetradeca-1,4,8-triene.png
- Diterpene chemical structure/(1E,5E,9E)-1,5,9-trimethyl-12-(1-methylethenyl)cyclotetradeca-1,5,9-triene.png
- Diterpene chemical structure/(2E,12E)-2,7,13-trimethyl-9-(1-methylethyl)-15-oxabicyclo[12.1.0]pentadeca-2,12-dien-7-ol.png
- Diterpene chemical structure/(2E,6E,10E)-3,7,11-trimethyl-14-(1-methylethenyl)cyclotetradeca-2,6,10-trien-1-ol.png
- Diterpene chemical structure/(2E,6E,10E)-3,7,11-trimethyl-14-(1-methylethyl)cyclotetradeca-2,6,10-trien-1-ol.png
- Diterpene chemical structure/(4Z,6E)-4,7,12,15,15-pentamethylbicyclo[9.3.1]pentadeca-4,6-dien-12-ol..png
- Diterpene chemical structure/19-norabieta-5,8,11,13-tetraen-7-one.png
- Diterpene chemical structure/3β-hydroxy-dehydroabieticacid.png
- Diterpene chemical structure/4-epiisocembrol.png
- Diterpene chemical structure/7-oxocallitrisicacid.png
- Diterpene chemical structure/8(14)-podocarpen-13-on-18-oicacid.png
- Diterpene chemical structure/abieta-8,11,13,15-tetraen-18-oicacid.png
- Diterpene chemical structure/abietic acid.png
- Diterpene chemical structure/cembrene.png
- Diterpene chemical structure/cembreneA.png
- Diterpene chemical structure/cembrenol.png
- Diterpene chemical structure/commiphorane F.png
- Diterpene chemical structure/commiphoraneA.png
- Diterpene chemical structure/commiphoraneB.png
- Diterpene chemical structure/commiphoranesK1.png
- Diterpene chemical structure/commiphoranesK2.png
- Diterpene chemical structure/dehydroabieticacid.png
- Diterpene chemical structure/isocembrol.png
- Diterpene chemical structure/mukulol.png
- Diterpene chemical structure/nepetaefolinF.png
- Diterpene chemical structure/pimaricacid.png
- Diterpene chemical structure/pimarol.png
- Diterpene chemical structure/sandaracopimaric acid.png
- Diterpene chemical structure/verticillol.png
- Diterpene chemical structure/前四个.png
- Monoterpene chemical structure/
- Monoterpene chemical structure/(-)-β-elemene.png
- Monoterpene chemical structure/3,7-dimethylocta-1,3,7-triene.png
- Monoterpene chemical structure/7-Methyl-3-methylene-1,6-octadiene.png
- Monoterpene chemical structure/Borneol.png
- Monoterpene chemical structure/Camphene.png
- Monoterpene chemical structure/Cinene.png
- Monoterpene chemical structure/α-Pinene.png
- Monoterpene chemical structure/β-Pinene.png
- Sesquiterpene chemical structure/
- Sesquiterpene chemical structure/(+)-myrrhalactoneA.png
- Sesquiterpene chemical structure/(11β)-8,11-dihydroxy-cadina-6,8,10-trien-12-oicacid-γ.png
- Sesquiterpene chemical structure/(1E)-3-methoxy-8,12-epoxygermacra-1,7,10,11-tetraen-6.png
- Sesquiterpene chemical structure/(1E)-8,12epoxygermacra-1,7,10,11-tetraen-6-one furanogermacra-1E,10(15)-dien-6-one.png
- Sesquiterpene chemical structure/(1R,2R,4S)-1,2-epoxyfuranogermacr-10(15)-en-6-one.png
- Sesquiterpene chemical structure/(1R,4S,5R)-guaia-6,10(14)-diene.png
- Sesquiterpene chemical structure/(±)-commyrrinA.png
- Sesquiterpene chemical structure/(±)-commyrrinB.png
- Sesquiterpene chemical structure/(–)-myrrhalactoneA.png
- Sesquiterpene chemical structure/1,2-epoxyfurano-l0(15)-germamen-6-one.png
- Sesquiterpene chemical structure/11-hydroxy-4α-methoxy-selinane.png
- Sesquiterpene chemical structure/1β,4β-epoxy-eudesmane-11-ol.png
- Sesquiterpene chemical structure/1β,8β-epoxy-2α-methoxy-12α-hydroxy-6-oxogermacra-9α及β标明.png
- Sesquiterpene chemical structure/1β,8β-epoxy-2α-methoxy-6-oxogermacra-9(10),7(11)-dien.png
- Sesquiterpene chemical structure/2-acetoxyfuranodiene.png
- Sesquiterpene chemical structure/2-acetyloxyglechomanolide.png
- Sesquiterpene chemical structure/2-hydroxy-11,12-dihydrofuranodiene.png
- Sesquiterpene chemical structure/2-hydroxy-furanodiene.png
- Sesquiterpene chemical structure/2-methoxy isofuranogermacrene.png
- Sesquiterpene chemical structure/2-methoxy-5-acetoxy-fruranogermacr-1(10)-en-6-one.png
- Sesquiterpene chemical structure/2-methoxyfuranodiene.png
- Sesquiterpene chemical structure/2-methoxyfuranoguaia-9-ene-8-one.png
- Sesquiterpene chemical structure/2-methoxyisogermafurenolide.png
- Sesquiterpene chemical structure/2-methyl-5-(5′-hydroxy-1′,5′-dimethyl-3′-hexenyl)phenol.png
- Sesquiterpene chemical structure/2-methyl-5-[4′(S)-hydroxy-1′(R),5′-dimethylhex-5′.png
- Sesquiterpene chemical structure/2α-methoxy-6-oxogermacra-1(10),7(11)-dien-8,12-olide.png
- Sesquiterpene chemical structure/2α-methoxy-8α-hydroxy-6-oxogermacra-1(10),7(11)-dien.png
- Sesquiterpene chemical structure/3α-hydroxy-τ-cadinol.png
- Sesquiterpene chemical structure/4,5-dihydrofuranodiene-6-one.png
- Sesquiterpene chemical structure/4β-hydroxy-8,12-epoxyeudesma-7,11-diene-1,6-dione.png
- Sesquiterpene chemical structure/5-αH,8-βH-eudesma-1,3,7(11)-trien-8,12-olide.png
- Sesquiterpene chemical structure/5β-10α-hydroxy-2α-methoxy-6-oxoguaia-7(11),8-dien-8,12-olide.png
- Sesquiterpene chemical structure/6-hydroxy-2-methyl-5-(5′-hydroxy-1′(R),5′-dimethylhex.png
- Sesquiterpene chemical structure/6α,7α-epoxy-1β-guai-10(14)-en-4α-ol.png
- Sesquiterpene chemical structure/8-epi-2-acetyloxyglechomanolide.png
- Sesquiterpene chemical structure/8-epi-2-methoxyisogermafurenolide.png
- Sesquiterpene chemical structure/8-hydroxy-12-norcardina-4,6,8,10-tetraen-11-one.png
- Sesquiterpene chemical structure/8-hydroxyisogermafurenolide.png
- Sesquiterpene chemical structure/9,10-seco-isohydroxylindestrenolide.png
- Sesquiterpene chemical structure/9-methoxymyrrhone.png
- Sesquiterpene chemical structure/9-nor-9,10-seco-isolindestrenolide.png
- Sesquiterpene chemical structure/A.png
- Sesquiterpene chemical structure/agarsenone.png
- Sesquiterpene chemical structure/alismol.png
- Sesquiterpene chemical structure/atractylenolide.png
- Sesquiterpene chemical structure/chlomultinB.png
- Sesquiterpene chemical structure/chloranteneC.png
- Sesquiterpene chemical structure/commiphoinA.png
- Sesquiterpene chemical structure/commiphoinB.png
- Sesquiterpene chemical structure/commiphoinC.png
- Sesquiterpene chemical structure/commipholactamA.png
- Sesquiterpene chemical structure/commipholinone.png
- Sesquiterpene chemical structure/commiphorane J.png
- Sesquiterpene chemical structure/commiphoraneC.png
- Sesquiterpene chemical structure/commiphoraneD.png
- Sesquiterpene chemical structure/commiphoraneE1.png
- Sesquiterpene chemical structure/commiphoraneE2.png
- Sesquiterpene chemical structure/commiphoraneE3.png
- Sesquiterpene chemical structure/commiphoraneH.png
- Sesquiterpene chemical structure/commiphoraneI.png
- Sesquiterpene chemical structure/commiphoranoidA.png
- Sesquiterpene chemical structure/commiphoranoidB.png
- Sesquiterpene chemical structure/commiphoranoidC.png
- Sesquiterpene chemical structure/commiphoreneA.png
- Sesquiterpene chemical structure/commiphoreneB.png
- Sesquiterpene chemical structure/commiterpeneA.png
- Sesquiterpene chemical structure/commiterpeneB.png
- Sesquiterpene chemical structure/commiterpeneC.png
- Sesquiterpene chemical structure/commiterpeneD.png
- Sesquiterpene chemical structure/curcolonol.png
- Sesquiterpene chemical structure/curzerenone.png
- Sesquiterpene chemical structure/dihydropyrocurzerenone.png
- Sesquiterpene chemical structure/elemol.png
- Sesquiterpene chemical structure/elemylacetate.png
- Sesquiterpene chemical structure/epicurzerenone.png
- Sesquiterpene chemical structure/eudesm-4(15)-ene-1β,6α-diol.png
- Sesquiterpene chemical structure/eudesmane-1β,5α,11-triol.png
- Sesquiterpene chemical structure/furanocadina-1(10),6,8-triene-4-ol.png
- Sesquiterpene chemical structure/furanodiene.png
- Sesquiterpene chemical structure/furanodieneone.png
- Sesquiterpene chemical structure/furanoeudesma-1,3-diene.png
- Sesquiterpene chemical structure/furanoeudesma-1,4-diene-6-one.png
- Sesquiterpene chemical structure/germacrone.png
- Sesquiterpene chemical structure/guai-1(10),5,7(11),8-tetradien-12,8-olide.png
- Sesquiterpene chemical structure/guaia-4β,7β,10α-trihydroxy-5-ene.png
- Sesquiterpene chemical structure/guaia-6α,7α-epoxy-4α,10α-diol.png
- Sesquiterpene chemical structure/hydroxyisogermafurenolide.png
- Sesquiterpene chemical structure/hydroxylindestrenolide.png
- Sesquiterpene chemical structure/isofuranogermacrene.png
- Sesquiterpene chemical structure/isogermafurenolide.png
- Sesquiterpene chemical structure/isohydroxylindestrenolide.png
- Sesquiterpene chemical structure/lindestrene.png
- Sesquiterpene chemical structure/lindestrenolide.png
- Sesquiterpene chemical structure/methoxyisogermafurenolide.png
- Sesquiterpene chemical structure/myrracadinolA.png
- Sesquiterpene chemical structure/myrracadinolB.png
- Sesquiterpene chemical structure/myrracadinolC.png
- Sesquiterpene chemical structure/myrracalameneA.png
- Sesquiterpene chemical structure/myrracalameneB.png
- Sesquiterpene chemical structure/myrracalameneC.png
- Sesquiterpene chemical structure/myrrhanolideA.png
- Sesquiterpene chemical structure/myrrhanolideB.png
- Sesquiterpene chemical structure/myrrhanolideC.png
- Sesquiterpene chemical structure/myrrhanoperoxide.png
- Sesquiterpene chemical structure/myrrhone.png
- Sesquiterpene chemical structure/myrrhterpenoidA.png
- Sesquiterpene chemical structure/myrrhterpenoidB.png
- Sesquiterpene chemical structure/myrrhterpenoidC.png
- Sesquiterpene chemical structure/myrrhterpenoidD.png
- Sesquiterpene chemical structure/myrrhterpenoidE.png
- Sesquiterpene chemical structure/myrrhterpenoidF.png
- Sesquiterpene chemical structure/myrrhterpenoidG.png
- Sesquiterpene chemical structure/myrrhterpenoidH.png
- Sesquiterpene chemical structure/myrrhterpenoidI.png
- Sesquiterpene chemical structure/myrrhterpenoidJ.png
- Sesquiterpene chemical structure/myrrhterpenoidK.png
- Sesquiterpene chemical structure/myrrhterpenoidL.png
- Sesquiterpene chemical structure/myrrhterpenoidM.png
- Sesquiterpene chemical structure/myrrhterpenoidN.png
- Sesquiterpene chemical structure/myrrhterpenoidO.png
- Sesquiterpene chemical structure/rel-(+)-(1S,4R,7S)-11-acetyl-guai-10(14)-en-4,11-ol.png
- Sesquiterpene chemical structure/rel-(+)-(4R,5R,7S)-11-acetyl-guai-1(10)-en-4,11-ol.png
- Sesquiterpene chemical structure/rel-(1S,2S,3R,4S)-1,2-epoxy-3-methoxyfuranogermacr-10.png
- Sesquiterpene chemical structure/rel-2R-methyl-5S-acetoxy-4R-furanogermacr-1(10)Z-en-6 one.png
- Sesquiterpene chemical structure/α-bisabolene.png
- Sesquiterpene chemical structure/α-cubebene.png
- Sesquiterpene chemical structure/α-santalene.png
- Sesquiterpene chemical structure/β-bisabolene.png
- Sesquiterpene chemical structure/β-bourhonene.png
- Sesquiterpene chemical structure/β-elemene.png
- Sesquiterpene chemical structure/β-selinene.png
- Sesquiterpene chemical structure/γ-elemanelactone.png
- Sesquiterpene chemical structure/γ-elemene.png
- Sesquiterpene chemical structure/δ-elemene.png
- Sesquiterpene chemical structure/τ-cadinol.png
- Triterpene chemical structure/
- Triterpene chemical structure/(13E,17E,21E)-8-hydroxypolypodo-13,17,21-trien-3-one.png
- Triterpene chemical structure/(13E,17E,21E)-polypodo-13,17,21-triene-3,8-dio.png
- Triterpene chemical structure/(16S,20R)-dihydroxydammar-24-en-3-one.png
- Triterpene chemical structure/(20R)-3β,16β-trihydroxydammar-24-ene.png
- Triterpene chemical structure/(20R)-3β-ace-toxy-16β-dihydroxydammar-24-ene.png
- Triterpene chemical structure/(20R)3β-acetoxy-16β-hydroxydammar-24-ene.png
- Triterpene chemical structure/(20S)-12β,16β-trihydroxydammar-24-ene-3β-O-glucopyranoside.png
- Triterpene chemical structure/(20S)-3β,12β,16β,25-pentahdroxydammar-23-ene.png
- Triterpene chemical structure/(20S)-3β-acetoxy-12β,16β,25-tetrahydroxydammar-23-ene.png
- Triterpene chemical structure/(20S)-3β-acetoxy-12β,16β-trihydroxydammar-24-ene.png
- Triterpene chemical structure/(3R,20S)-3,20-dihydroxydammar-24-ene.png
- Triterpene chemical structure/(3R,20S)-3-acetoxy-20-hydroxydammar-24-ene.png
- Triterpene chemical structure/15α-hydroxymansumbinone.png
- Triterpene chemical structure/1α-acetoxy-9,19-cyclolanost-24-en-3β-ol.png
- Triterpene chemical structure/1α-acetoxycycloartan-24-ene-2α,3β-diol.png
- Triterpene chemical structure/24R,25-epoxycycloartane-1α,2α,3β-triol.png
- Triterpene chemical structure/24S,25-epoxycycloartane-1α,2α,3β-triol.png
- Triterpene chemical structure/28-acetoxy-15α-hydroxymansumbinone.png
- Triterpene chemical structure/28-nor-urs-12-ene-3β,17β-diol.png
- Triterpene chemical structure/29-norlanost-8,24-dien-1α,2α,3β-triol.png
- Triterpene chemical structure/2α,3β-diacetoxy-29-norlanost-8,24-dien-lα-ol.png
- Triterpene chemical structure/3,22-dioxo-20-taraxastene.png
- Triterpene chemical structure/3,4-seco-mansumbinoic acid.png
- Triterpene chemical structure/3-oxo-commiphoraneG2.png
- Triterpene chemical structure/3β,16β,20(R)-trihydroxydammar-24-ene.png
- Triterpene chemical structure/3β,16β,20(S),25-tetrahydroxydammar-23-ene.png
- Triterpene chemical structure/3β-acetoxy-16β,20(R)-dihydroxydammar-24-ene.png
- Triterpene chemical structure/3β-acetoxy-16β,20(S),25-trihydroxydammar-23-ene.png
- Triterpene chemical structure/3β-acetoxy-24-methyl-29-norlanost-8,25-diene.png
- Triterpene chemical structure/3β-acetoxycycloartan-24-ene-1α,2α-diol.png
- Triterpene chemical structure/3β-acetoxydammar-24-ene.png
- Triterpene chemical structure/3β-hydroxydammar-24-ene.png
- Triterpene chemical structure/3β-isovaleroyloxycycloartan-24-ene-1α,2α-diol.png
- Triterpene chemical structure/7-oxo-ganodericacidZ.png
- Triterpene chemical structure/cabraleadiol3-acetate.png
- Triterpene chemical structure/commiphoraneG1.png
- Triterpene chemical structure/commiphoraneG2.png
- Triterpene chemical structure/commiphoraneG3.png
- Triterpene chemical structure/cycloartan-23-ene-1S′,3R′,25-triol.png
- Triterpene chemical structure/cycloartan-23E-ene-1α,2α,3β,25-tetrol.png
- Triterpene chemical structure/cycloartan-24-ene-1S,3R-diol.png
- Triterpene chemical structure/cycloartan-24-ene-1α,2α,3α-triol.png
- Triterpene chemical structure/cycloartan-24-ene-1α,2α,3β-triol.png
- Triterpene chemical structure/cycloartan-24-ene-1α,3β-diol.png
- Triterpene chemical structure/cycloartane-1α,2α,3β,25-tetraol.png
- Triterpene chemical structure/cycloartane-24-en-1α,2α,3β-triol-1,2-acetonide.png
- Triterpene chemical structure/epimansumbinol.png
- Triterpene chemical structure/lα,2α,3β-triacetoxy-29-norlanost-8,24-diene.png
- Triterpene chemical structure/mansumbin-13(17)-en-3,16-dione.png
- Triterpene chemical structure/Mansumbinol epoxide.png
- Triterpene chemical structure/mansumbinol.png
- Triterpene chemical structure/mansumbinone.png
- Triterpene chemical structure/Myrrhalanostenoic acid.png
- Triterpene chemical structure/myrrhalanostenol.png
- Triterpene chemical structure/Myrrhalanostenyl acetate.png
- Triterpene chemical structure/Myrrhanol A.png
- Triterpene chemical structure/myrrhanol B.png
- Triterpene chemical structure/Myrrhanone A.png
- Triterpene chemical structure/Myrrhanone B.png
- Triterpene chemical structure/myrrhanoneAacetate.png
- Triterpene chemical structure/myrrhasin.png
- Triterpene chemical structure/rel-20S-hydroxy-dammar-24-en-3,16-dione;rel-(16S,20S)-dihydroxydammar-24-en-3-one.png
- Triterpene chemical structure/α-amyrin.png
- Triterpene chemical structure/β-amyrin.png
